# Supplementary material for: The Effects of Genetic Relatedness on the Preterm Infant Gut Microbiota
Source: Microorganisms. 2021 Jan 29;9(2):278. doi: 10.3390/microorganisms9020278 (PMC7911719; doi:10.3390/microorganisms9020278)
Supplement: Supplementary file 1 [file microorganisms-09-00278-s001.zip]

Archive with 8 entries (8 files):
- Fig_S1_alpha_transformed_vardist_half.pdf
- __MACOSX/._Fig_S1_alpha_transformed_vardist_half.pdf
- Fig_S2.tif
- __MACOSX/._Fig_S2.tif
- TableS1_SMD.docx
- __MACOSX/._TableS1_SMD.docx
- TableS2.xls
- __MACOSX/._TableS2.xls
