# Supplementary material for: The Effects of Genetic Relatedness on the Preterm Infant Gut Microbiota
Source: Microorganisms. 2021 Jan 29;9(2):278. doi: 10.3390/microorganisms9020278 (PMC7911719; doi:10.3390/microorganisms9020278)
Supplement: Supplementary file 1 [file microorganisms-09-00278-s001.zip › TableS2.xls]

## Sheet: TableS2
Table S2. DADA2 denoising stats and phylum relative abundances (%) of stool samples analyzed in this study.
Sample ID	Cohort	Type	Set	Individual	Time Point	DADA2 denoising stats					Phylum relative abundance (%)
						Input	Filtered	Denoised	Merged	Non-chimeric	Actinobacteria	Bacteroidetes	Epsilonbacteraeota	Firmicutes	Proteobacteria	Tenericutes	Unassigned
C_Multiple_S10.1	Carle	Multiplet	CTriplet1	C10	Early	112690	108309	108177	107296	26051	0	0	0	100	0	0	0
C_Multiple_S10.6	Carle	Multiplet	CTriplet1	C10	Late	123253	115506	114925	105586	15470	5.76078	0	0	8.54275	85.6965	0	0
C_Multiple_S105.1	Carle	Multiplet	CTwin17	C105	Early	138805	131441	130816	126562	14112	2.88489	0	0.371322	15.0314	81.7124	0	0
C_Multiple_S105.3	Carle	Multiplet	CTwin17	C105	Late	109607	104300	103748	100935	13833	2.03407	0.168894	0.771038	43.3691	53.6569	0	0
C_Multiple_S106.1	Carle	Multiplet	CTwin17	C106	Early	169790	161478	160414	154017	25453	0.837036	0	0.0674389	35.1198	63.9757	0	0
C_Multiple_S106.3	Carle	Multiplet	CTwin17	C106	Late	125465	120699	120221	119059	23530	0	0	0	3.13747	96.8625	0	0
C_Multiple_S11.1	Carle	Multiplet	CTriplet1	C11	Early	124571	118556	118212	114890	27645	0	0	0	15.8171	84.1829	0	0
C_Multiple_S11.5	Carle	Multiplet	CTriplet1	C11	Late	258042	242381	241350	228946	38977	5.73149	0	0	28.9404	65.3281	0	0
C_Multiple_S12.1	Carle	Multiplet	CTriplet1	C12	Early	154711	148540	148202	147464	26242	0	0	0	89.6565	10.3435	0	0
C_Multiple_S12.5	Carle	Multiplet	CTriplet1	C12	Late	79180	75452	75036	68608	11138	3.9205	0	0	10.7312	85.3483	0	0
C_Multiple_S14.2	Carle	Multiplet	CTwin1	C14	Early	98771	94617	94301	90486	15673	0	0	0	100	0	0	0
C_Multiple_S14.6	Carle	Multiplet	CTwin1	C14	Late	138891	132758	132463	128197	26732	0	0	0	35.1233	64.8767	0	0
C_Multiple_S15.1	Carle	Multiplet	CTwin1	C15	Early	92145	88939	88672	87039	15710	12.4596	0	0	85.6395	1.90094	0	0
C_Multiple_S15.5	Carle	Multiplet	CTwin1	C15	Late	149302	143004	142696	140863	29571	0	0	0	33.5057	66.4943	0	0
C_Multiple_S16.1	Carle	Multiplet	CTwin2	C16	Early	118632	113581	113161	104106	18916	0.197544	0	0	99.8025	0	0	0
C_Multiple_S16.7	Carle	Multiplet	CTwin2	C16	Late	145242	137605	136963	122102	25323	0	0	0	86.4317	13.5683	0	0
C_Multiple_S17.1	Carle	Multiplet	CTwin2	C17	Early	118480	111392	110785	105925	8639	1.6419	0	0	90.3523	8.00575	0	0
C_Multiple_S17.4	Carle	Multiplet	CTwin2	C17	Late	88268	81474	80332	74343	13153	58.5667	0	0.452697	23.1029	17.8777	0	0
C_Multiple_S29.1	Carle	Multiplet	CTwin3	C29	Early	75246	71456	71086	68210	9909	0	0	0	95.6266	4.37341	0	0
C_Multiple_S29.3	Carle	Multiplet	CTwin3	C29	Late	90080	85804	85250	80600	10957	0	0	0.661704	90.295	9.04329	0	0
C_Multiple_S30.1	Carle	Multiplet	CTwin3	C30	Early	57053	54174	53771	51104	5889	0	0	0.531824	82.9816	16.4865	0	0
C_Multiple_S30.2	Carle	Multiplet	CTwin3	C30	Late	46385	43965	43686	39413	4468	0	0	0	68.7143	31.2857	0	0
C_Multiple_S31.2	Carle	Multiplet	CTwin4	C31	Early	57977	55670	55414	53843	6097	0	0	0	52.0317	47.9683	0	0
C_Multiple_S31.5	Carle	Multiplet	CTwin4	C31	Late	128760	123565	122895	117508	20194	0	0	0	54.5705	45.4295	0	0
C_Multiple_S32.1	Carle	Multiplet	CTwin4	C32	Early	220270	211816	211552	210525	47047	2.30187	0	0	97.6981	0	0	0
C_Multiple_S32.4	Carle	Multiplet	CTwin4	C32	Late	135722	129859	128963	124079	18416	19.7855	0	0	17.6187	62.5958	0	0
C_Multiple_S53.1	Carle	Multiplet	CTwin8	C53	Early	134398	127902	127518	121705	15590	0	0	0	100	0	0	0
C_Multiple_S53.5	Carle	Multiplet	CTwin8	C53	Late	126841	120325	119827	115907	14545	0	0	0	25.4117	74.5883	0	0
C_Multiple_S54.2	Carle	Multiplet	CTwin8	C54	Early	139606	132883	132609	129967	26544	0	0	0	26.2639	73.7361	0	0
C_Multiple_S54.5	Carle	Multiplet	CTwin8	C54	Late	95282	88537	87905	82093	13253	50.486	0	0	24.0843	25.4297	0	0
C_Multiple_S57.1	Carle	Multiplet	CTwin9	C57	Early	102212	94346	93619	85358	9949	7.97012	0	0	38.4899	53.54	0	0
C_Multiple_S57.4	Carle	Multiplet	CTwin9	C57	Late	92085	85466	84832	74498	10728	49.6577	0	0	8.4404	41.9019	0	0
C_Multiple_S58.1	Carle	Multiplet	CTwin9	C58	Early	154442	146794	146388	132476	26232	0.683669	0	0	28.6757	70.6407	0	0
C_Multiple_S58.3	Carle	Multiplet	CTwin9	C58	Late	95531	89486	88869	79401	14751	46.9569	0	0	4.98574	48.0573	0	0
C_Multiple_S62.1	Carle	Multiplet	CTwin10	C62	Early	85912	79935	79372	75842	16627	1.42396	59.1736	0	10.911	28.4915	0	0
C_Multiple_S62.2	Carle	Multiplet	CTwin10	C62	Late	116867	109526	108999	102734	24961	0.344004	69.0518	0	1.71597	28.8883	0	0
C_Multiple_S63.1	Carle	Multiplet	CTwin10	C63	Early	87859	82303	81871	80014	19708	0.259291	62.9112	0	6.19249	30.637	0	0
C_Multiple_S63.5	Carle	Multiplet	CTwin10	C63	Late	125805	116929	116249	112484	28519	0.67558	65.0149	0	3.5017	30.8079	0	0
C_Multiple_S69.1	Carle	Multiplet	CTwin11	C69	Early	144980	139408	139009	133302	19274	0	0	0	100	0	0	0
C_Multiple_S69.4	Carle	Multiplet	CTwin11	C69	Late	121711	114910	114379	104585	11779	28.791	0	0	47.3531	23.8559	0	0
C_Multiple_S70.1	Carle	Multiplet	CTwin11	C70	Early	166127	159885	159581	158876	43422	0.171463	0	0	99.6223	0.206219	0	0
C_Multiple_S70.4	Carle	Multiplet	CTwin11	C70	Late	110563	103151	102527	97429	9016	76.9018	0	0	12.372	10.7262	0	0
C_Multiple_S77.1	Carle	Multiplet	CTwin12	C77	Early	158068	150807	150180	145004	29555	0	0	0	28.4774	71.5226	0	0
C_Multiple_S77.3	Carle	Multiplet	CTwin12	C77	Late	134683	128347	128089	125651	30271	0.08285	0.357912	0	23.1549	76.4043	0	0
C_Multiple_S78.1	Carle	Multiplet	CTwin12	C78	Early	231690	223185	222728	217791	59453	0.517907	0	0	3.40532	96.0768	0	0
C_Multiple_S78.3	Carle	Multiplet	CTwin12	C78	Late	157314	149963	149435	135819	31814	0.400909	0	0	23.7704	75.8287	0	0
C_Multiple_S86.1	Carle	Multiplet	CTwin13	C86	Early	73223	70082	69795	67202	15686	8.01158	0	0	31.0618	60.9266	0	0
C_Multiple_S86.4	Carle	Multiplet	CTwin13	C86	Late	46670	44250	43904	42135	7409	14.4959	0	0	26.0764	59.4277	0	0
C_Multiple_S87.2	Carle	Multiplet	CTwin13	C87	Early	144738	136788	136286	133519	22294	18.9554	0	0	5.36797	75.6767	0	0
C_Multiple_S87.5	Carle	Multiplet	CTwin13	C87	Late	155555	149114	148711	144733	31284	1.83832	0	0	73.903	24.2587	0	0
C_Multiple_S91.1	Carle	Multiplet	CTriplet2	C91	Early	125641	119328	119137	118093	35810	0	0	0	1.86635	98.1336	0	0
C_Multiple_S91.3	Carle	Multiplet	CTriplet2	C91	Late	129617	123737	123219	117674	34876	0	0	0	24.5911	75.4089	0	0
C_Multiple_S93.1	Carle	Multiplet	CTriplet2	C93	Early	120218	113377	112791	107782	21459	17.9289	0	0	32.0969	49.9742	0	0
C_Multiple_S93.2	Carle	Multiplet	CTriplet2	C93	Late	143598	136073	135353	129071	26520	7.51204	0	0	23.5751	68.9128	0	0
C_Single_S2.1	Carle	Singleton	C2	C2	Early	126289	121293	121048	116596	14053	0	0	0	98.6999	1.30011	0	0
C_Single_S2.6	Carle	Singleton	C2	C2	Late	108170	103147	103037	101741	39314	0	0	0	1.45582	98.5442	0	0
C_Single_S20.1	Carle	Singleton	C20	C20	Early	148674	141625	141083	136738	22822	0.13856	0	0	16.2517	83.6097	0	0
C_Single_S20.2	Carle	Singleton	C20	C20	Late	54725	50272	50024	48937	9968	71.0283	0	0	21.2492	7.72243	0	0
C_Single_S22.1	Carle	Singleton	C22	C22	Early	86949	80695	80257	77010	9723	40.6034	0	0	22.7296	36.667	0	0
C_Single_S22.5	Carle	Singleton	C22	C22	Late	123261	115918	115113	111265	12395	33.0375	0	0	18.5668	48.3958	0	0
C_Single_S26.1	Carle	Singleton	C26	C26	Early	199634	190040	189829	187671	48352	0	0	0	5.66163	94.3384	0	0
C_Single_S26.5	Carle	Singleton	C26	C26	Late	125027	119956	119654	118176	29654	0	0	0	6.85778	93.1422	0	0
C_Single_S33.1	Carle	Singleton	C33	C33	Early	173592	166597	166264	162263	43128	0	0	0	11.5469	88.4531	0	0
C_Single_S33.2	Carle	Singleton	C33	C33	Late	171650	164415	163848	161230	42759	0.165399	0	0	10.0137	89.8209	0	0
C_Single_S34.1	Carle	Singleton	C34	C34	Early	137838	131175	130861	127910	33472	0	0	0	7.33167	92.6683	0	0
C_Single_S34.3	Carle	Singleton	C34	C34	Late	139529	132101	131237	126217	35938	0.597432	0	0	9.96371	89.4389	0	0
C_Single_S35.1	Carle	Singleton	C35	C35	Early	162853	156053	155773	154155	31167	0	0	0	15.0129	84.9871	0	0
C_Single_S35.4	Carle	Singleton	C35	C35	Late	186766	176167	175481	170714	30112	0	0	0	25.2175	74.7825	0	0
C_Single_S39.1	Carle	Singleton	C39	C39	Early	156219	147739	146922	139922	20969	0.371084	0	0	99.6289	0	0	0
C_Single_S39.3	Carle	Singleton	C39	C39	Late	179978	171166	170812	168946	64260	0.0435771	0	0	3.72584	96.2306	0	0
C_Single_S40.1	Carle	Singleton	C40	C40	Early	135046	127240	126293	120330	12839	26.0472	0	0	62.3176	11.6352	0	0
C_Single_S40.2	Carle	Singleton	C40	C40	Late	158199	149918	148728	137949	17342	10.5955	40.2981	0	37.0509	12.0555	0	0
C_Single_S45.1	Carle	Singleton	C45	C45	Early	178795	171984	171567	168831	25946	0	0	0	50.031	49.969	0	0
C_Single_S45.6	Carle	Singleton	C45	C45	Late	167506	158708	157610	142089	15506	8.97628	0	0	19.9768	71.0469	0	0
C_Single_S46.3	Carle	Singleton	C46	C46	Early	112004	107021	106489	102913	18962	7.17165	0	0	32.4369	60.3915	0	0
C_Single_S46.5	Carle	Singleton	C46	C46	Late	146097	135803	134559	127379	21132	24.6571	0	0	22.5538	52.7891	0	0
C_Single_S47.1	Carle	Singleton	C47	C47	Early	28850	25852	25494	20647	10238	0	0	0	73.7825	26.2175	0	0
C_Single_S47.2	Carle	Singleton	C47	C47	Late	185777	176767	175977	169730	21491	0	0	0	35.4567	64.5433	0	0
C_Single_S48.1	Carle	Singleton	C48	C48	Early	195958	186059	185338	181387	24294	0	0	0	16.8589	83.1411	0	0
C_Single_S48.4	Carle	Singleton	C48	C48	Late	169742	159962	159220	154571	24010	3.98764	0	0	25.1408	70.8716	0	0
C_Single_S5.1	Carle	Singleton	C5	C5	Early	170749	163785	163168	158383	29231	0	0	0	90.6617	9.33832	0	0
C_Single_S5.2	Carle	Singleton	C5	C5	Late	120210	113652	113073	109199	16617	0	0	0	57.7979	42.2021	0	0
C_Single_S52.1	Carle	Singleton	C52	C52	Early	147528	140687	140384	137632	16325	0	0	0	100	0	0	0
C_Single_S52.6	Carle	Singleton	C52	C52	Late	22893	21811	21524	20544	2577	0	0	2.00787	97.9921	0	0	0
C_Single_S55.1	Carle	Singleton	C55	C55	Early	100907	95926	95686	93353	20956	0	0	0	20.2498	79.7502	0	0
C_Single_S55.2	Carle	Singleton	C55	C55	Late	127971	121897	121304	112962	13994	0	0	0	42.6086	57.3914	0	0
C_Single_S56.1	Carle	Singleton	C56	C56	Early	28570	27346	27270	26720	5480	0	0	0	10.2555	89.7445	0	0
C_Single_S56.5	Carle	Singleton	C56	C56	Late	115571	110607	110302	108604	27962	0	0	0	5.32171	94.6783	0	0
C_Single_S59.1	Carle	Singleton	C59	C59	Early	120212	115047	114738	110918	20917	0	0	0	100	0	0	0
C_Single_S59.3	Carle	Singleton	C59	C59	Late	109628	104182	103943	102241	20963	0	0	0	53.946	46.054	0	0
C_Single_S6.2	Carle	Singleton	C6	C6	Early	192317	181942	181477	178068	43005	0	0	0	99.8495	0.150514	0	0
C_Single_S6.4	Carle	Singleton	C6	C6	Late	126907	120171	119257	113125	15908	0	0	0	95.0243	4.97572	0	0
C_Single_S67.1	Carle	Singleton	C67	C67	Early	145851	135252	134838	130705	13178	0	78.592	0	21.408	0	0	0
C_Single_S67.3	Carle	Singleton	C67	C67	Late	110431	103418	103055	101238	16579	16.9827	80.5271	0	2.49015	0	0	0
C_Single_S68.1	Carle	Singleton	C68	C68	Early	115231	110041	109721	109048	21148	0.278726	6.90567	0	91.8881	0.927483	0	0
C_Single_S68.2	Carle	Singleton	C68	C68	Late	117916	111911	111699	110329	11783	0	18.4665	0	3.65075	77.8827	0	0
C_Single_S7.1	Carle	Singleton	C7	C7	Early	134666	129094	128840	123505	24850	0	0	0	100	0	0	0
C_Single_S7.5	Carle	Singleton	C7	C7	Late	128093	120656	120078	114971	16981	0	0	0	100	0	0	0
C_Single_S71.1	Carle	Singleton	C71	C71	Early	145757	138187	137564	128167	24743	1.34016	0	0	59.3608	39.2991	0	0
C_Single_S71.4	Carle	Singleton	C71	C71	Late	166018	158522	157859	142117	25371	3.41166	0	0	15.612	80.9763	0	0
C_Single_S76.2	Carle	Singleton	C76	C76	Early	153133	146117	145505	138438	17951	0.353813	0	0	98.8768	0.769404	0	0
C_Single_S76.4	Carle	Singleton	C76	C76	Late	73800	70392	69803	67009	13228	0.449695	0	0	42.6296	56.9207	0	0
C_Single_S79.1	Carle	Singleton	C79	C79	Early	159558	148703	148167	141633	18147	0.472826	0	0	99.5272	0	0	0
C_Single_S79.5	Carle	Singleton	C79	C79	Late	186776	177713	176861	167264	36510	0.0715268	0	0	99.9285	0	0	0
C_Single_S8.1	Carle	Singleton	C8	C8	Early	268637	257595	257339	256443	30813	0	0	0	99.4976	0.502446	0	0
C_Single_S8.7	Carle	Singleton	C8	C8	Late	169205	160599	160260	157435	24147	1.39979	0	0	8.87805	89.7222	0	0
C_Single_S82.1	Carle	Singleton	C82	C82	Early	101916	97837	97517	93825	18340	0	0	0	100	0	0	0
C_Single_S82.4	Carle	Singleton	C82	C82	Late	137361	128732	128328	124764	33265	21.8741	0	0	18.9939	59.132	0	0
C_Single_S85.1	Carle	Singleton	C85	C85	Early	169292	163177	163045	162751	41259	0	0	0	100	0	0	0
C_Single_S85.6	Carle	Singleton	C85	C85	Late	148569	142148	141618	137264	24554	0	0	0	51.8646	48.1354	0	0
C_Single_S9.1	Carle	Singleton	C9	C9	Early	89945	85266	84933	82588	13564	1.01055	0	0	98.3281	0.661317	0	0
C_Single_S9.5	Carle	Singleton	C9	C9	Late	131169	124212	123674	112473	21792	0.301065	0	0	89.6434	10.0556	0	0
C_Single_S90.1	Carle	Singleton	C90	C90	Early	198287	189928	189662	189114	50542	0	0	0	99.6015	0.398525	0	0
C_Single_S90.5	Carle	Singleton	C90	C90	Late	137861	130118	129763	123714	27531	0	0	0	17.7059	82.2941	0	0
C_Single_S94.1	Carle	Singleton	C94	C94	Early	128585	118963	118407	109826	23622	57.0553	1.14043	0	20.3277	21.4766	0	0
C_Single_S94.2	Carle	Singleton	C94	C94	Late	128996	119701	119110	111332	19149	46.2221	7.76057	0	5.24022	40.7771	0	0
C_Single_S95.1	Carle	Singleton	C95	C95	Early	129841	124065	123597	119357	24210	0.153374	0	0	99.4943	0.352346	0	0
C_Single_S95.5	Carle	Singleton	C95	C95	Late	95932	91353	90962	88219	17279	0	0	0	100	0	0	0
RO1_Multiple_47.1	TGH	Multiplet	RO1twin4	47	Early	16329	16281	16267	16260	16260	0	0	0	100	0	0	0
RO1_Multiple_47.2	TGH	Multiplet	RO1twin4	47	Late	24662	24576	24511	23283	21969	0.0227593	0	0	23.5696	76.4077	0	0
RO1_Multiple_48.1	TGH	Multiplet	RO1twin4	48	Early	6242	6231	6220	6152	6152	0	0	0	0.211313	99.7887	0	0
RO1_Multiple_48.2	TGH	Multiplet	RO1twin4	48	Late	17412	17348	17290	16898	14188	0.0493688	0	0	7.19374	92.7569	0	0
RO1_Multiple_52.1	TGH	Multiplet	RO1twin5	52	Early	13493	13442	13413	13403	13393	0.410662	0	0	99.5893	0	0	0
RO1_Multiple_52.2	TGH	Multiplet	RO1twin5	52	Late	11585	11497	11460	11409	11327	0.0353139	0	0	1.71272	98.252	0	0
RO1_Multiple_53.1	TGH	Multiplet	RO1twin5	53	Early	12104	12051	11945	11934	11934	0.201106	0	0	98.8604	0.938495	0	0
RO1_Multiple_53.2	TGH	Multiplet	RO1twin5	53	Late	4979	4962	4936	4852	4791	0.0626174	0	0	12.8992	87.0382	0	0
RO1_Multiple_57.1	TGH	Multiplet	RO1triplet1	57	Early	12545	12483	12451	12441	12441	0	0	0	0.980629	99.0194	0	0
RO1_Multiple_57.2	TGH	Multiplet	RO1triplet1	57	Late	13285	13194	13134	13041	12700	12.5984	0	0	17.5118	69.8898	0	0
RO1_Multiple_58.1	TGH	Multiplet	RO1triplet1	58	Early	2890	2878	2865	2844	2810	0	4.39286	0	7.60714	88	0	0
RO1_Multiple_58.2	TGH	Multiplet	RO1triplet1	58	Late	9582	9514	9458	9417	9038	20.2036	0	0	16.3089	63.4875	0	0
RO1_Multiple_59.1	TGH	Multiplet	RO1triplet1	59	Early	4455	4426	4415	4411	4402	0	0	0	1.65834	98.3417	0	0
RO1_Multiple_59.2	TGH	Multiplet	RO1triplet1	59	Late	7719	7687	7662	7631	7375	6.56271	0	0	14.6576	78.7797	0	0
RO1_Multiple_72.1	TGH	Multiplet	RO1twin6	72	Early	10653	10625	10564	10455	10246	23.9996	0	0	34.8136	41.1868	0	0
RO1_Multiple_72.2	TGH	Multiplet	RO1twin6	72	Late	10607	10591	10546	10462	10308	0	0	0	9.75941	90.2406	0	0
RO1_Multiple_73.1	TGH	Multiplet	RO1twin6	73	Early	9853	9838	9827	9685	9325	0.472356	0	0	88.2877	11.2399	0	0
RO1_Multiple_73.2	TGH	Multiplet	RO1twin6	73	Late	10679	10657	10629	10607	10455	0	0	0	5.8075	94.1925	0	0
RO1_Multiple_75.1	TGH	Multiplet	RO1twin7	75	Early	12760	12731	12695	12586	11556	0	0	0	89.5767	10.4233	0	0
RO1_Multiple_75.2	TGH	Multiplet	RO1twin7	75	Late	10189	10169	10134	10048	9814	4.48096	0	0	19.9245	75.5946	0	0
RO1_Multiple_76.1	TGH	Multiplet	RO1twin7	76	Early	6641	6630	6614	6394	5817	0	0	0	42.7884	57.2116	0	0
RO1_Multiple_76.2	TGH	Multiplet	RO1twin7	76	Late	8808	8783	8753	8704	8626	0.329722	0	0	10.7395	88.9308	0	0
RO1_Single_10.1	TGH	Singleton	T10	T10	Early	13107	13067	13051	13018	12571	0	0	0	8.43211	91.5679	0	0
RO1_Single_10.2	TGH	Singleton	T10	T10	Late	10445	10423	10407	10363	9296	0	0	0	10.0366	89.9634	0	0
RO1_Single_11.1	TGH	Singleton	T11	T11	Early	8855	8830	8785	8637	7822	0	0	0	16.0952	83.9048	0	0
RO1_Single_11.2	TGH	Singleton	T11	T11	Late	10886	10855	10822	10433	10397	0	0	0	12.0227	87.9773	0	0
RO1_Single_18.1	TGH	Singleton	T18	T18	Early	15705	15643	15549	15359	14443	8.29062	0	0	11.5736	80.1358	0	0
RO1_Single_2.1	TGH	Singleton	T2	T2	Early	11462	11443	11411	11212	10253	0	0	0	58.2464	41.7536	0	0
RO1_Single_24.1	TGH	Singleton	T24	T24	Early	18333	18276	18231	18115	17001	0	0	0	12.3463	87.6537	0	0
RO1_Single_24.2	TGH	Singleton	T24	T24	Late	23867	23789	23748	23685	22965	0.0522921	0	0	15.9186	84.0291	0	0
RO1_Single_29.1	TGH	Singleton	T29	T29	Early	24539	24470	24406	24107	21277	0.0845984	0	0	48.2775	51.6379	0	0
RO1_Single_29.2	TGH	Singleton	T29	T29	Late	32334	32203	32095	30617	28355	0.0423236	0	0	19.6734	80.2843	0	0
RO1_Single_30.1	TGH	Singleton	T30	T30	Early	21975	21916	21860	21291	19659	4.17727	0	0	9.133	86.6897	0	0
RO1_Single_31.1	TGH	Singleton	T31	T31	Early	15468	15427	15398	15396	15396	0	0	0	99.9674	0.0325542	0	0
RO1_Single_36.1	TGH	Singleton	T36	T36	Early	14826	14781	14717	14522	11793	44.094	0	0	3.40032	52.5057	0	0
RO1_Single_36.2	TGH	Singleton	T36	T36	Late	15044	15002	14914	14542	11635	0	0	0	0.412903	99.5871	0	0
RO1_Single_4.1	TGH	Singleton	T4	T4	Early	20176	20128	20095	20075	20061	0.119635	0	0	99.8056	0.0747719	0	0
RO1_Single_4.2	TGH	Singleton	T4	T4	Late	17537	17475	17428	16684	14306	28.1528	0	0	29.7755	42.0718	0	0
RO1_Single_44.1	TGH	Singleton	T44	T44	Early	16168	16140	16104	16062	15947	0	10.5851	0	0.476579	88.9384	0	0
RO1_Single_45.1	TGH	Singleton	T45	T45	Early	22183	22128	22088	21709	17622	0	0	0	98.9105	1.08955	0	0
RO1_Single_45.2	TGH	Singleton	T45	T45	Late	22478	22403	22328	22153	19873	0.0710768	0	0	28.6236	71.3053	0	0
RO1_Single_46.1	TGH	Singleton	T46	T46	Early	29178	29093	29008	28769	26114	0.555258	0.245079	0	22.7541	76.4456	0	0
RO1_Single_46.2	TGH	Singleton	T46	T46	Late	23621	23565	23502	23248	19476	26.8279	0.0308071	0	17.8733	55.268	0	0
RO1_Single_51.1	TGH	Singleton	T51	T51	Early	8713	8650	8621	8621	8621	0	0	0	0	100	0	0
RO1_Single_55.1	TGH	Singleton	T55	T55	Early	8359	8315	8302	8299	8299	0	0	0	100	0	0	0
RO1_Single_55.2	TGH	Singleton	T55	T55	Late	11595	11505	11434	11254	10898	0.670278	0	0	41.695	57.6347	0	0
RO1_Single_56.1	TGH	Singleton	T56	T56	Early	6399	6361	6342	6342	6342	0	0	0	100	0	0	0
RO1_Single_56.2	TGH	Singleton	T56	T56	Late	7644	7591	7562	7556	7556	0	0	0	0	100	0	0
RO1_Single_6.1	TGH	Singleton	T6	T6	Early	25552	25460	25382	24831	19162	0	0	0	99.9321	0.0678603	0	0
RO1_Single_6.2	TGH	Singleton	T6	T6	Late	11782	11736	11716	11682	11598	0	0	0	1.45715	98.5429	0	0
RO1_Single_66.1	TGH	Singleton	T66	T66	Early	7227	7196	7180	7151	6941	1.54223	0	0	11.228	87.2297	0	0
RO1_Single_66.2	TGH	Singleton	T66	T66	Late	11804	11740	11707	11566	11254	0.764173	0	0	18.7045	80.5314	0	0
RO1_Single_70.1	TGH	Singleton	T70	T70	Early	2937	2930	2917	2890	2890	1.1811	0.541339	0	23.0315	64.3209	10.9252	0
RO1_Single_70.2	TGH	Singleton	T70	T70	Late	13403	13374	13326	13225	12864	0	0	0	22.4502	77.5498	0	0
RO1_Single_78.1	TGH	Singleton	T78	T78	Early	7442	7428	7408	7347	7347	1.50314	0	0	96.8571	1.63979	0	0
RO1_Single_78.2	TGH	Singleton	T78	T78	Late	8943	8917	8901	8883	8678	0	0	0	4.55436	95.4456	0	0
RO1_Single_79.1	TGH	Singleton	T79	T79	Early	10396	10379	10372	10353	10175	0	0	0	2.45845	97.5415	0	0
RO1_Single_79.2	TGH	Singleton	T79	T79	Late	9116	9108	9087	9017	8397	0	0.035727	0	7.64559	92.3187	0	0
RO1_Single_80.1	TGH	Singleton	T80	T80	Early	11236	11217	11172	11103	10710	0.523071	0	0	34.4013	65.0757	0	0
RO1_Single_82.1	TGH	Singleton	T82	T82	Early	7033	7020	6985	6925	6925	0	0	0	99.6234	0.376593	0	0
RO1_Single_82.2	TGH	Singleton	T82	T82	Late	9630	9612	9579	9413	9087	0.088476	0	0	46.6047	53.3068	0	0
RO1_Single_9.1	TGH	Singleton	T9	T9	Early	9366	9323	9268	9218	8414	49.6553	0	0	19.4557	30.889	0	0
RO1_Single_9.2	TGH	Singleton	T9	T9	Late	14073	14022	13940	13465	11777	0.101894	0	0	42.1924	57.7057	0	0
T_multiple_10.1	TGH	Multiplet	Ttriplet10	Ttriplet10-1	Early	146393	126906	126595	99785	48975	0	0	0	100	0	0	0
T_multiple_10.2	TGH	Multiplet	Ttriplet10	Ttriplet10-1	Late	70550	60048	57712	15167	7054	0	0	0	33.672	66.328	0	0
T_multiple_10.3	TGH	Multiplet	Ttriplet10	Ttriplet10-2	Early	89464	78259	77705	53426	27623	0	0	0	100	0	0	0
T_multiple_10.4	TGH	Multiplet	Ttriplet10	Ttriplet10-2	Late	147161	132373	128701	76077	22264	0	0	0	3.45765	96.5423	0	0
T_multiple_10.5	TGH	Multiplet	Ttriplet10	Ttriplet10-3	Early	104739	92527	90325	71980	39178	0	0	0	100	0	0	0
T_multiple_10.6	TGH	Multiplet	Ttriplet10	Ttriplet10-3	Late	150746	134720	131399	78800	25799	0	0	0	0	100	0	0
T_multiple_11.1	TGH	Multiplet	Ttriplet11	Ttriplet11-1	Early	181496	163163	161342	117622	32536	0	0	0	0	100	0	0
T_multiple_11.2	TGH	Multiplet	Ttriplet11	Ttriplet11-1	Late	170224	150416	148029	99672	26415	0	0	0	12.7907	87.2093	0	0
T_multiple_11.3	TGH	Multiplet	Ttriplet11	Ttriplet11-2	Early	82436	72876	71464	49700	16042	0	0	0	0	100	0	0
T_multiple_11.4	TGH	Multiplet	Ttriplet11	Ttriplet11-2	Late	60370	53515	52592	33879	10003	0	0	0	9.34666	90.6533	0	0
T_multiple_11.5	TGH	Multiplet	Ttriplet11	Ttriplet11-3	Early	20738	18766	18107	11364	4393	0	0	0	0	100	0	0
T_multiple_11.6	TGH	Multiplet	Ttriplet11	Ttriplet11-3	Late	102643	90089	88028	61789	18332	0	0	0	9.70247	90.2975	0	0
T_multiple_12.1	TGH	Multiplet	Ttwin12	Ttwin12-1	Early	101348	88270	83501	46482	23117	10.6653	0	0	0	89.3347	0	0
T_multiple_12.2	TGH	Multiplet	Ttwin12	Ttwin12-1	Late	79966	70282	66668	34055	20955	13.4509	0	0	8.65992	77.8891	0	0
T_multiple_12.3	TGH	Multiplet	Ttwin12	Ttwin12-2	Early	263036	230201	221961	134116	48051	16.7456	0	0	16.1583	67.0961	0	0
T_multiple_12.4	TGH	Multiplet	Ttwin12	Ttwin12-2	Late	97236	86327	84830	33154	11417	9.88173	0	0	28.8918	61.2265	0	0
T_multiple_13.1	TGH	Multiplet	Ttwin13	Ttwin13-1	Early	31042	27355	27150	20728	8109	0	0	0	100	0	0	0
T_multiple_13.2	TGH	Multiplet	Ttwin13	Ttwin13-1	Late	47937	40931	39691	7060	3388	67.7984	0	0	32.2016	0	0	0
T_multiple_13.3	TGH	Multiplet	Ttwin13	Ttwin13-2	Early	140097	124401	120971	73679	20491	0	0	0	70.3079	29.6921	0	0
T_multiple_13.4	TGH	Multiplet	Ttwin13	Ttwin13-2	Late	848169	764423	756017	477646	144585	0.272885	0	0	20.6371	79.09	0	0
T_multiple_14.1	TGH	Multiplet	Ttwin14	Ttwin14-1	Early	41192	36504	34615	15903	9021	0	0	0	0.791139	99.2089	0	0
T_multiple_14.2	TGH	Multiplet	Ttwin14	Ttwin14-1	Late	101725	89506	87252	45767	15413	16.3527	0	0	11.2492	72.3981	0	0
T_multiple_14.3	TGH	Multiplet	Ttwin14	Ttwin14-2	Early	32373	29363	28027	16736	9986	0	0	0	3.81602	96.184	0	0
T_multiple_14.4	TGH	Multiplet	Ttwin14	Ttwin14-2	Late	365930	320098	314221	207757	63327	25.4904	0	0	12.116	62.3936	0	0
T_multiple_15.1	TGH	Multiplet	Ttwin15	Ttwin15-1	Early	633179	561087	560085	444584	189448	0	0	0	100	0	0	0
T_multiple_15.2	TGH	Multiplet	Ttwin15	Ttwin15-1	Late	217340	192990	188381	120992	39779	4.80452	0	0	18.2339	76.9616	0	0
T_multiple_15.3	TGH	Multiplet	Ttwin15	Ttwin15-2	Early	121574	106862	102626	65677	29630	0	0	0	0	100	0	0
T_multiple_15.4	TGH	Multiplet	Ttwin15	Ttwin15-2	Late	64816	57504	55065	28764	15313	6.20897	0	0	12.6504	81.1406	0	0
T_multiple_16.1	TGH	Multiplet	Ttwin16	Ttwin16-1	Early	53816	47580	43010	22818	14662	0	0	0	15.4634	84.5366	0	0
T_multiple_16.2	TGH	Multiplet	Ttwin16	Ttwin16-1	Late	128122	114213	110649	65999	28960	0	0	0	2.42213	97.5779	0	0
T_multiple_16.3	TGH	Multiplet	Ttwin16	Ttwin16-2	Early	406156	363841	356688	241482	110451	0	0	0	0.133047	99.867	0	0
T_multiple_16.4	TGH	Multiplet	Ttwin16	Ttwin16-2	Late	360398	318391	309092	184399	61894	0	0	0	19.5511	80.4489	0	0
T_multiple_17.1	TGH	Multiplet	Ttwin17	Ttwin17-1	Early	467020	413190	402764	257716	124357	0	0	0	0	100	0	0
T_multiple_17.2	TGH	Multiplet	Ttwin17	Ttwin17-1	Late	137365	122923	119036	77661	35664	0	0	0	5.80627	94.1937	0	0
T_multiple_17.3	TGH	Multiplet	Ttwin17	Ttwin17-2	Early	27694	24510	24302	18689	9988	0	0	0	100	0	0	0
T_multiple_17.4	TGH	Multiplet	Ttwin17	Ttwin17-2	Late	323187	287021	281549	168935	47119	0	0	0	29.4931	70.5069	0	0
T_multiple_18.1	TGH	Multiplet	Ttwin18	Ttwin18-1	Early	247925	215492	213729	137504	36262	2.28308	0	0	97.7169	0	0	0
T_multiple_18.2	TGH	Multiplet	Ttwin18	Ttwin18-1	Late	190542	168273	160485	86046	36047	1.47663	0	0	9.00525	89.5181	0	0
T_multiple_18.3	TGH	Multiplet	Ttwin18	Ttwin18-2	Early	257074	223899	220276	113851	25922	4.77325	0	0	95.2267	0	0	0
T_multiple_18.4	TGH	Multiplet	Ttwin18	Ttwin18-2	Late	26362	23219	21578	8354	4586	0	0	0	11.8091	88.1909	0	0
T_multiple_19.1	TGH	Multiplet	Ttwin19	Ttwin19-1	Early	1034121	925266	913248	552945	161258	0	0	0	47.3447	52.5628	0	0.0924871
T_multiple_19.2	TGH	Multiplet	Ttwin19	Ttwin19-1	Late	36620	29117	26920	6699	6699	0	0	0	31.4525	68.5475	0	0
T_multiple_19.3	TGH	Multiplet	Ttwin19	Ttwin19-2	Early	91710	82348	77535	19897	7024	0	0	0	61.8921	38.1079	0	0
T_multiple_2.1	TGH	Multiplet	Ttwin2	Ttwin2-1	Early	21722	19108	18275	7818	5765	0	0	0	57.5377	42.4623	0	0
T_multiple_2.2	TGH	Multiplet	Ttwin2	Ttwin2-1	Late	59153	52611	50943	25577	12355	0	0	0	28.2011	71.7989	0	0
T_multiple_2.3	TGH	Multiplet	Ttwin2	Ttwin2-2	Early	157350	139625	138308	88757	21016	0.736852	0	0	71.9852	27.278	0	0
T_multiple_2.4	TGH	Multiplet	Ttwin2	Ttwin2-2	Late	32507	28824	27836	13865	8842	0	0	0	42.2346	57.7654	0	0
T_multiple_20.1	TGH	Multiplet	Ttwin20	Ttwin20-1	Early	422466	373581	365242	254504	41530	0	0	0	56.9932	43.0068	0	0
T_multiple_20.2	TGH	Multiplet	Ttwin20	Ttwin20-1	Late	268168	240285	232383	152688	43141	0	0	0	14.1277	85.8723	0	0
T_multiple_20.3	TGH	Multiplet	Ttwin20	Ttwin20-2	Early	46359	41584	41288	28763	12321	0	0	0	100	0	0	0
T_multiple_20.4	TGH	Multiplet	Ttwin20	Ttwin20-2	Late	186717	167468	161364	98787	34470	0	0	0	13.2524	86.7476	0	0
T_multiple_21.1	TGH	Multiplet	Ttriplet21	Ttriplet21-1	Early	152345	133091	132690	104074	43772	0	0	0	100	0	0	0
T_multiple_21.2	TGH	Multiplet	Ttriplet21	Ttriplet21-1	Late	114693	101444	96392	56805	9478	0	0	0	54.6838	45.3162	0	0
T_multiple_21.3	TGH	Multiplet	Ttriplet21	Ttriplet21-2	Early	201402	170985	168993	95035	19059	0	0	0	78.1641	21.8359	0	0
T_multiple_21.4	TGH	Multiplet	Ttriplet21	Ttriplet21-2	Late	382749	328206	325933	187884	37129	1.07131	0	0	97.3702	1.55852	0	0
T_multiple_21.5	TGH	Multiplet	Ttriplet21	Ttriplet21-3	Early	151688	132761	132461	85537	30593	0	0	0	100	0	0	0
T_multiple_21.6	TGH	Multiplet	Ttriplet21	Ttriplet21-3	Late	498936	428845	426455	239319	29902	1.094	0	0	98.906	0	0	0
T_multiple_22.2	TGH	Multiplet	Ttwin22	Ttwin22-1	Late	290737	246257	242185	159937	45613	6.20366	0	0	25.4443	68.352	0	0
T_multiple_22.4	TGH	Multiplet	Ttwin22	Ttwin22-2	Late	106726	93269	90856	62706	20882	0	0	0	0	100	0	0
T_multiple_23.1	TGH	Multiplet	Ttwin23	Ttwin23-1	Early	55335	48638	47272	27544	8608	0	0	0	25.0879	74.9121	0	0
T_multiple_23.2	TGH	Multiplet	Ttwin23	Ttwin23-1	Late	106033	89564	86277	31387	11445	0	0	0	27.3884	72.6116	0	0
T_multiple_23.3	TGH	Multiplet	Ttwin23	Ttwin23-2	Early	111608	94627	92084	55089	17894	0	0	0	39.3095	60.6905	0	0
T_multiple_23.4	TGH	Multiplet	Ttwin23	Ttwin23-2	Late	84101	71336	68378	22714	6461	0	0	0	37.2505	62.7495	0	0
T_multiple_3.1	TGH	Multiplet	Ttwin3	Ttwin3-1	Late	421139	380642	374626	245956	95167	0	0	0	36.3877	63.6123	0	0
T_multiple_3.2	TGH	Multiplet	Ttwin3	Ttwin3-2	Late	681838	612076	598368	420342	238950	0	0	0	7.99034	92.0097	0	0
T_multiple_4.1	TGH	Multiplet	Ttwin4	Ttwin4-1	Early	447252	398619	385330	253865	146617	0	0	0	0.700558	99.2994	0	0
T_multiple_4.2	TGH	Multiplet	Ttwin4	Ttwin4-1	Late	339040	298504	291042	200437	78342	0.612762	0	0	21.8983	77.4889	0	0
T_multiple_4.3	TGH	Multiplet	Ttwin4	Ttwin4-2	Early	56650	47429	47007	35620	18142	0	0	0	100	0	0	0
T_multiple_4.4	TGH	Multiplet	Ttwin4	Ttwin4-2	Late	23255	19758	18061	9867	6322	0	0	0	5.53741	94.4626	0	0
T_multiple_5.1	TGH	Multiplet	Ttwin5	Ttwin5-1	Early	340211	301821	297154	203113	56764	0	0	0	28.2608	71.7392	0	0
T_multiple_5.2	TGH	Multiplet	Ttwin5	Ttwin5-1	Late	297375	262156	255602	166947	70468	0	0	0	19.3958	80.6042	0	0
T_multiple_5.3	TGH	Multiplet	Ttwin5	Ttwin5-2	Early	709855	619442	617680	491209	262154	0	0	0	99.6921	0.307872	0	0
T_multiple_5.4	TGH	Multiplet	Ttwin5	Ttwin5-2	Late	108353	93548	89763	47122	23027	1.07852	0	0	26.9675	71.954	0	0
T_multiple_6.1	TGH	Multiplet	Ttwin6	Ttwin6-1	Early	34824	29410	23672	10958	7232	5.43924	0	0	87.9991	0	6.56162	0
T_multiple_6.2	TGH	Multiplet	Ttwin6	Ttwin6-1	Late	172868	152964	150374	105357	53812	0	0	0	12.3801	87.6199	0	0
T_multiple_6.3	TGH	Multiplet	Ttwin6	Ttwin6-2	Early	303879	270266	267316	195194	93472	0	0	0	1.97874	98.0213	0	0
T_multiple_6.4	TGH	Multiplet	Ttwin6	Ttwin6-2	Late	1255185	1081765	1070941	743187	307255	0	0	0	13.4906	86.5094	0	0
T_multiple_7.1	TGH	Multiplet	Ttwin7	Ttwin7-1	Early	686451	591211	589154	403100	182695	0	0	0	99.5513	0.448701	0	0
T_multiple_7.2	TGH	Multiplet	Ttwin7	Ttwin7-1	Late	27966	23522	21169	8380	6724	20.8327	0	0	9.02594	70.1414	0	0
T_multiple_7.3	TGH	Multiplet	Ttwin7	Ttwin7-2	Early	382742	332033	331010	235317	90685	0	0	0	100	0	0	0
T_multiple_7.4	TGH	Multiplet	Ttwin7	Ttwin7-2	Late	432482	379423	371761	244435	96219	4.53801	0	0	2.34187	93.1201	0	0
T_multiple_9.1	TGH	Multiplet	Ttwin9	Ttwin9-1	Late	33201	29538	28237	12889	5985	8.01695	0	0	8.9322	83.0508	0	0
T_multiple_9.3	TGH	Multiplet	Ttwin9	Ttwin9-2	Late	43188	37497	35872	19682	7652	0	0	0	11.6283	88.3717	0	0
